# Supplementary material for: Sushi barcoding in the UK: another kettle of fish
Source: PeerJ. 2016 Mar 31;4:e1891. doi: 10.7717/peerj.1891 (PMC4824885; doi:10.7717/peerj.1891)
Supplement: Table S1 — Samples of Seabass are not included as identification was only possible with GenBank and is presented in Table 1. Samples marked with an astrics are the samples for which detailed species names were given from the waiting staff, however this information was not upheld in the analysis. [file peerj-04-1891-s001.xlsx]

## Sheet: Sheet1
	Sample number	City	Sold as	GenBank (% match)	BOLD Species Level Barcode Records (% match)	BOLD Public Record Barcode Database (% match)	BOLD Full Length Record Barcode Database (% match)
	105	Bristol	Tuna (Albacore)	Thunnus alalunga 100%, Thunnus obesus 100%, Thunnus thynnus 100%, Thunnus maccoyii 99%, Thunnus orientalis 99%, Thunnus atlanticus 99% Seriola lalandi 99%, Thunnus albacares 99%	Thunnus alalunga 100%, Thunnus obesus 100%, Thunnus orientalis 99.81%	Thunnus alalunga 100%, Thunnus obesus 100%, Thunnus orientalis 99.81%, Thunnus thynnus 99.61%, Thunnus atlanticus 99.03%	Thunnus alalunga 100%, Thunnus obesus 100%, Thunnus orientalis 99.81%, Thunnus maccoyii 99.81%
	103	Exeter	Tuna (Albacore)	Thunnus alalunga 100%, Thunnus obesus 100%, Thunnus thynnus 100%, Thunnus maccoyii 99%, Thunnus orientalis 99%, Thunnus atlanticus 99%, Thunnus albacares 99%	Thunnus alalunga 100%, Thunnus obesus 100%, Thunnus orientalis 99.81%	Thunnus alalunga 100%, Thunnus obesus 100%, Thunnus orientalis 99.81%, Thunnus maccoyii 99.81%, Thunnus atlanticus 99.04%	Thunnus alalunga 100%, Thunnus obesus 100%, Thunnus orientalis 99.81%, Thunnus maccoyii 99.81%
	67	London	Tuna (Albacore)	Thunnus alalunga 99%, Thunnus obesus 99%, Thunnus thynnus 99%, Thunnus maccoyii 99%, Thunnus orientalis 99%, Thunnus albacares 98%, Thunnus atlanticus 98%	Thunnus alalunga 99.79%, Thunnus obesus 99.38%, Thunnus orientalis 99.17%	Thunnus alalunga 99.79%, Thunnus obesus 99.38%, Thunnus orientalis 99.17%, Thunnus maccoyii 99.17%, Thunnus thynnus 98.96%, Thunnus albacares 98.33%	Thunnus alalunga 99.79%, Thunnus obesus 99.38%, Thunnus orientalis 99.17%, Thunnus maccoyii 99.17%
	Br38	Bristol	Tuna (Bluefin)	Thunnus thynnus 100%, Thunnus albacares 99%, Thunnus maccoyii 99%, Engraulis encrasicolus 99%, Thunnus obesus 99%	Thunnus thynnus 100%	Thunnus thynnus 100%	Thunnus thynnus 100%, Thunnus orientalis 100%, Thunnus albacares 99.67%, Thunnus atlanticus 99.67%, Thunnus maccoyii 99.67%
	TA7	Liverpool	Tuna (Bluefin)	Thunnus obesus 99%, Thunnus albarcares 99%, Thunnus tonggol 99%, Thunnus maccoyii 99%, Thunnus atlanticus 99%, Thunnus thynnus 99%, Thunnus alalunga 99%	Thunnus albarcares 100%, Thunnus obesus 100%	Thunnus albacares 100%, Thunnus atlanticus 100%, Thunnus obesus 100%, Thunnus maccoyii 99.85%	Thunnus albacares 100%
	Br43	Bristol	Tuna (Yellowfin)	Thunnus albacares 100%, Thunnus tonggol 99%, Thunnus atlanticus 99%, Thunnus maccoyii 99%, Thunnus obesus 99%, Thunnus thynnus 99%, Thunnus orientalis 99%, Engraulis encrasicolus 100%	Thunnus albacares 100%, Thunnus atlanticus 100%, Thunnus obesus 100%, Thunnus maccoyii 100%, Thunnus tonggol 100%	Thunnus albacares 100%, Thunnus obesus 100%, Thunnus maccoyii 99.83%, Thunnus tonggol 99.83%	Thunnus albacares 100%
	Br46	Bristol	Tuna (Yellowfin)	Thunnus albacares 100%, Thunnus tonggol 99%, Thunnus atlanticus 99%, Thunnus maccoyii 99%, Thunnus obesus 99%, Thunnus thynnus 99%, Thunnus orientalis 99%, Engraulis encrasicolus 100%	Thunnus albacares 100%, Thunnus atlanticus 100%, Thunnus obesus 100%, Thunnus maccoyii 100%, Thunnus tonggol 100%	Thunnus albacares 100%, Thunnus atlanticus 100%, Thunnus obesus 100%, Thunnus maccoyii 99.83%, Thunnus tonggol 99.83%	Thunnus albacares 100%
	104	Exeter	Tuna (Yellowfin)	Thunnus albacares 100%, Thunnus obesus 99%, Engraulis encrasicolus 99%, Thunnus tonggol 99%, Thunnus atlanticus 99%, Seriola lalandi 99%	Thunnus albacares 100%	Thunnus albacares 100%	Thunnus albacares 100%
	68	London	Tuna (Yellowfin)	Thunnus albacares 100%, Thunnus obesus 99%, Engraulis encrasicolus 99%, Thunnus tonggol 99%, Thunnus atlanticus 99%, Thunnus thynnus 99%	Thunnus albacares 100%	Thunnus albacares 100%, Thunnus atlanticus 99.79%, Thunnus obesus 99.79%, Thunnus maccoyii 99.79%	Thunnus albacares 99.79%
	TA3	Manchester	Tuna (Yellowfin)	Thunnus obesus 99%, Thunnus albarcares 99%, Thunnus tonggol 99%, Thunnus maccoyii 99%, Thunnus atlanticus 99%, Thunnus thynnus 99%, Thunnus alalunga 99%	Thunnus obesus 100%, Thunnus albacares 100%, Thunnus atlanticus 99.53%	Thunnus obesus 100%, Thunnus albacares 99.69%, Thunnus atlanticus 99.62%, Thunnus tonggol 99.52%, Thunnus maccoyii 99.4%	Thunnus obesus 99.83%, Thunnus albacares 99.69%, Thunnus atlanticus 99.62%
	62	Manchester	Tuna (Yellowfin)	Thunnus albacares 100%, Thunnus obesus 100%, Engraulis encrasicolus 100%, Thunnus tonggol 99%, Thunnus atlanticus 99%, Thunnus thynnus 99%	Thunnus albacares 100%	Thunnus albacares 100%, Thunnus atlanticus 100%, Thunnus maccoyii 100%, Thunnus obesus 100%	Thunnus albacares 100%
	Br23	Bristol	Tuna	Thunnus albacares 99%, Thunnus tonggol 99%, Thunnus atlanticus 99%, Thunnus maccoyii 99%, Thunnus obesus 99%, Thunnus thynnus 99%, Thunnus orientalis 99%, Engraulis encrasicolus 99%	Thunnus albacares 99%, Thunnus atlanticus 99%, Thunnus obesus 99%, Thunnus maccoyii 99%, Thunnus tonggol 99%	Thunnus albacares 100%, Thunnus obesus 99.82%, Thunnus maccoyii 99.67%, Thunnus tonggol 99.67%	Thunnus albacares 100%
	Br29	Bristol	Tuna	Thunnus albacares 99%, Thunnus tonggol 99%, Thunnus atlanticus 99%, Thunnus maccoyii 99%, Thunnus obesus 99%, Thunnus thynnus 99%, Thunnus orientalis 99%, Engraulis encrasicolus 99%	Thunnus albacares 99%, Thunnus atlanticus 99%, Thunnus obesus 99%, Thunnus maccoyii 99%, Thunnus tonggol 99%	Thunnus albacares 100% , Thunnus obesus 99.82%, Thunnus maccoyii 99.67%, Thunnus tonggol 99.67%	Thunnus albacares 100%
	Br54	Bristol	Tuna	Thunnus albacares 100%, Thunnus tonggol 99%, Thunnus atlanticus 99%, Thunnus maccoyii 99%, Thunnus obesus 99%, Thunnus thynnus 99%, Thunnus orientalis 99%, Engraulis encrasicolus 100%	Thunnus albacares 100%, Thunnus atlanticus 100%, Thunnus obesus 100%, Thunnus maccoyii 100%, Thunnus tonggol 100%	Thunnus albacares 100%, Thunnus atlanticus 100%, Thunnus obesus 100%, Thunnus maccoyii 99.83%, Thunnus tonggol 99.83%	Thunnus albacares 100%
	Br72	Bristol	Tuna	Thunnus albacares 100%, Thunnus tonggol 99%, Thunnus atlanticus 99%, Thunnus maccoyii 99%, Thunnus obesus 99%, Thunnus thynnus 99%, Thunnus orientalis 99%, Engraulis encrasicolus 100%	Thunnus albacares 100%, Thunnus atlanticus 100%, Thunnus obesus 100%, Thunnus maccoyii 100%, Thunnus tonggol 100%	Thunnus albacares 100%, Thunnus atlanticus 100%, Thunnus obesus 100%, Thunnus maccoyii 99.83%, Thunnus tonggol 99.83%	Thunnus albacares 100%
	Br83	Bristol	Tuna	Thunnus obesus 100%, Thunnus albacares 99%, Thunnus tonggol 99%, Thunnus atlanticus 99%, Thunnus maccoyii 99%, Thunnus thynnus 99%, Thunnus orientalis 99%, Engraulis encrasicolus 99%	Thunnus obesus 100%, Thunnus albacares 99%	Thunnus obesus 100%, Thunnus albacares 99.34%	Thunnus obesus 100%, Thunnus albacares 99.34%
	Br92	Bristol	Tuna	Thunnus albacares 100%, Thunnus obesus 99%, Thunnus tonggol 99%, Thunnus atlanticus 99%, Thunnus thynnus 99%, Thunnus maccoyii 99%	Thunnus albacares 100%, Thunnus sp 100%	Thunnus albacares 100%, Thunnus obesus 99.82%	Thunnus albacares 100%, Thunnus sp. 100%
	Br108	Bristol	Tuna	Thunnus albacares 100%, Thunnus tonggol 99%, Thunnus atlanticus 99%, Thunnus maccoyii 99%, Thunnus obesus 99%, Thunnus thynnus 99%, Thunnus orientalis 99%, Engraulis encrasicolus 99%	Thunnus albacares 100%, Thunnus atlanticus 100%, Thunnus obesus 100%, Thunnus maccoyii 100%	Thunnus albacares 100%, Thunnus atlanticus 100%, Thunnus maccoyii 100%, Thunnus obesus 100%, Thunnus tonggol 99.84%	Thunnus albacares 100%
	Br113	Bristol	Tuna	Thunnus albacares 100%, Thunnus tonggol 99%, Thunnus atlanticus 99%, Thunnus maccoyii 99%, Thunnus obesus 99%, Thunnus thynnus 99%, Thunnus orientalis 99%, Engraulis encrasicolus 100%	Thunnus albacares 100%, Thunnus obesus 100%, Thunnus atlanticus 100%	Thunnus albacares 100%, Thunnus atlanticus 100%, Thunnus obesus 100%, Thunnus maccoyii 99.84%, Thunnus tonggol 99.83%	Thunnus albacares 100%
	107	Exeter	Tuna	Thunnus albacares 99%, Engraulis encrasicolus 99%, Thunnus tonggol 99%, Thunnus atlanticus 99%, Thunnus obesus 99%, Seriola lalandi 99%	Thunnus albacares 100%	Thunnus albacares 100%, Thunnus atlanticus 99.49%, Thunnus obesus 99.49%, Thunnus maccoyii 99.48	Thunnus albacares 100%
	TA13	Liverpool	Tuna*	Thunnus albacares 99%, T.tonggol 99%, T.atlanticus 99%, T.maccoyii 99%, T.obesus 99%, T. thynnus 99%	Thunnus albacares 100%, T.atlanticus 100%, T.obesus 100%	Thunnus albacares 100%, Thunnus obesus 100%, Thunnus atlanticus 99.81%, Thunnus maccoyii 99.68%	Thunnus albacares 100%
	54	Liverpool	Tuna	Thunnus albacares 99%, Thunnus obesus 99%, Engraulis encrasicolus 99%, Thunnus tonggol 99%, Thunnus atlanticus 99%	Thunnus albarcares 100%	Thunnus albacares 100%, Thunnus atlanticus 100%	Thunnus albacares 100%
	48	London	Tuna	Thunnus albarcares 99%, Thunnus atlanticus 99%, Thunnus tonggol 99%, Thunnus obesus 99%, Engraulis encrasicolus 99%, Thunnus maccoyii 99%, Thunnus thynnus 99%	Thunnus albacares 100%	Thunnus albacares 100%, Thunnus maccoyii 100%, Thunnus obesus 100%	Thunnus albacares 100%
	52	London	Tuna	Thunnus albacares 100%, Engraulis encrasicolus 100%, Thunnus tonggol 99%, Thunnus atlanticus 99%, Thunnus obesus 99%	Thunnus albacares 100%	Thunnus albacares 100%, Thunnus atlanticus 100%, Thunnus maccoyii 100%, Thunnus obesus 100%	Thunnus albacares 100%
	73	London	Tuna	Seriola lalandi 100%, Seriola zonata 99%	Seriola lalandi 100%, Seriola zonata 99.36%	Seriola lalandi 100%, Seriola zonata 99.36%	Seriola lalandi 100%, Seriola zonata 99.36%
	74	London	Tuna	Seriola lalandi 100%, Seriola zonata 99%	Seriola lalandi 100%, Seriola zonata 99.36%	Seriola lalandi 100%, Seriola zonata 99.36%	Seriola lalandi 100%, Seriola zonata 99.36%
	79	London	Tuna	Thunnus albacares 99%, Engraulis encrasicolus 99%, Thunnus obesus 99%, Thunnus tonggol 99%, Thunnus atlanticus 99%	Thunnus albacares 99.82%	Thunnus albacares 99.82%, Thunnus atlanticus 99.82%, Thunnus maccoyii 99.82%, Thunnus obesus 99.81%	Thunnus albacares 99.82%
	83	London	Tuna	Thunnus albacares 99%, Engraulis encrasicolus 99%, Thunnus obesus 99%, Thunnus tonggol 99%, Thunnus atlanticus 99%	Thunnus albacares 100%	Thunnus albacares 100%, Thunnus atlanticus 99.79%, Thunnus obesus 99.79%, Thunnus maccoyii 99.79%	Thunnus albacares 99.79%
	87	London	Tuna	Thunnus albacares 99%, Engraulis encrasicolus 99%, Thunnus obesus 99%, Thunnus tonggol 99%, Thunnus atlanticus 99%	Thunnus albacares 99.79%	Thunnus albacares 99.79%, Thunnus atlanticus 99.79%, Thunnus obesus 99.79%, Thunnus maccoyii 99.79%	Thunnus albacares 99.79%
	91	London	Tuna	Thunnus albacares 100%, Thunnus obesus 100%, Engraulis encrasicolus 100%, Thunnus tonggol 99%, Thunnus atlanticus 99%, Thunnus thynnus 99%	Thunnus albacares 100%	Thunnus albacares 100%, Thunnus atlanticus 100%, Thunnus maccoyii 100%, Thunnus obesus 100%	Thunnus albacares 100%
	94	London	Tuna	Thunnus albacares 99%, Thunnus obesus 99%, Thunnus thynnus 99%	Thunnus thynnus 100%2	Thunnus thynnus 100%	Thunnus thynnus 100%, Thunnus orientalis 100%, Thunnus albacares 100%
	95	London	Tuna	Thunnus albacares 100%, Thunnus obesus 100%, Engraulis encrasicolus 100%, Thunnus tonggol 99%, Thunnus atlanticus 99%, Thunnus thynnus 99%	Thunnus albacares 100%	Thunnus albacares 100%, Thunnus atlanticus 100%, Thunnus maccoyii 100%, Thunnus obesus 100%	Thunnus albacares 100%
	96	London	Tuna	Thunnus albacares 99%, Thunnus obesus 99%, Engraulis encrasicolus 99%, Thunnus tonggol 99%, Thunnus atlanticus 99%	Thunnus albacares 100%	Thunnus albacares 100%	Thunnus albacares 100%
	98	London	Tuna	Thunnus albacares 100%, Thunnus obesus 100%, Engraulis encrasicolus 100%, Thunnus tonggol 99%, Thunnus atlanticus 99%	Thunnus albacares 100%	Thunnus albacares 100%, Thunnus atlanticus 100%, Thunnus maccoyii 100%, Thunnus obesus 100%	Thunnus albacares 100%
	TA1	Manchester	Tuna*	Seriola quinqueradiata 100% and Seriola lalandi 99%	Seriola quinqueradiata 100% and Elagatis bipinnulata 99.85%	Seriola quinqueradiata 99.85%, Seriola lalandi 94.97%	Seriola quinqueradiata 100, Elagatis bipinnulata 99.85 (1seq private), Seriola lalandi 94.97
	TA2	Manchester	Tuna	Thunnus obesus 99%, Thunnus albarcares 99%, Thunnus tonggol 99%, Thunnus maccoyii 99%, Thunnus atlanticus 99%, Thunnus thynnus 99%, Thunnus alalunga 99%	Thunnus obesus 100%, Thunnus albacares 99.69%	Thunnus obesus 100%, Thunnus albacares 99.69%	Thunnus obesus 100%, Thunnus albacares 99.69%
	TA4	Manchester	Tuna*	Thunnus obesus 99%, T.albarcares 99%, T.tonggol 99%, T.maccoyii 99%, T.atlanticus 99%, T. thynnus 99% and T.alalunga 99%	Thunnus albarcares 100%, T.obesus 100% and T.atlanticus 100%	Thunnus albacares 100%, Thunnus atlanticus 100%, Thunnus obesus 100%, Thunnus maccoyii 99.85%	Thunnus albacares 100
	TA5	Manchester	Tuna (Spicy)	Thunnus obesus 99%, Thunnus albarcares 99%, Thunnus tonggol 99%, Thunnus maccoyii 99%, Thunnus atlanticus 99%, Thunnus thynnus 99%, Thunnus alalunga 99%	Thunnus albarcares 100%, Thunnus obesus 100%, Thunnus atlanticus 100%	Thunnus albacares 100%, Thunnus atlanticus 100%, Thunnus obesus 100%, Thunnus maccoyii 99.85%	Thunnus albacares 100%
	TA6	Manchester	Tuna	Thunnus obesus 99%, Thunnus albarcares 99%, Thunnus tonggol 99%, Thunnus maccoyii 99%, Thunnus atlanticus 99%, Thunnus thynnus 99%, Thunnus alalunga 99%	Thunnus albarcares 100%, Thunnus obesus 100%	Thunnus albacares 100%, Thunnus atlanticus 100%, Thunnus obesus 100%, Thunnus maccoyii 99.85%	Thunnus albacares 100%
	TA8	Manchester	Tuna	Thunnus obesus 99%, Thunnus albarcares 99%, Thunnus tonggol 99%, Thunnus maccoyii 99%, Thunnus atlanticus 99%, Thunnus thynnus 99%, Thunnus alalunga 99%	Thunnus thynnus 100%	Thunnus thynnus 100%, Thunnus orientalis 99.69%, Thunnus atlanticus 99.69%, Thunnus maccoyii 99.54%, Thunnus albacares 99.53%	Thunnus thynnus 100%, Thunnus orientalis 99.69%, Thunnus albacares 99.69%, Thunnus atlanticus 99.69%, Thunnus maccoyii 99.54%
	TA9	Manchester	Tuna	Thunnus albacares 99%, Engraulis encrasicolus 99%, Thunnus obesus 99%, Thunnus tonggol 99%, Thunnus atlanticus 99%	Thunnus albacares 100%	Thunnus albacares 100%, Thunnus atlanticus 100%, Thunnus maccoyii 100%, Thunnus obesus 100%	Thunnus albacares 100%
	TA10	Manchester	Tuna	Thunnus albacares 100%, Thunnus obesus 100%, Engraulis encrasicolus 100%, Thunnus tonggol 99%, Thunnus atlanticus 99%	Thunnus albacares 100%	Thunnus albacares 100%, Thunnus atlanticus 100%, Thunnus maccoyii 100%, Thunnus obesus 100%	Thunnus albacares 100%
	TA11	Manchester	Tuna		Thunnus thynnus 100%, Thunnus orientalis 99.84%, Thunnus maccoyii 99.84%, Thunnus alalunga 99.69%, Thunnus obesus 99.68%	Thunnus thynnus 100%, Thunnus orientalis 99.84%, Thunnus maccoyii 99.84%, Thunnus alalunga 99.69%, Thunnus obesus 99.68%, Thunnus atlanticus 99.19%, Thunnus albacares 99%	Thunnus orientalis 99.84%, Thunnus maccoyii 99.84%, Thunnus alalunga 99.69%, Thunnus obesus 99.68, Thunnus atlanticus 99.19%
	TA12	Manchester	Tuna	Thunnus albacares 99%, Thunnus tonggol 99%, Thunnus atlanticus 99%, Thunnus maccoyii 99%, Thunnus obesus 99%, Thunnus thynnus 99%	Thunnus albacares 100%, Thunnus obesus 100%, Thunnus maccoyii 99.84%	Thunnus albacares 100%, Thunnus maccoyii 99.84%, Thunnus obesus 99.82%, Thunnus atlanticus 99.8%	Thunnus albacares 100%, Thunnus obesus 100%, Thunnus maccoyii 99.84%
	TA14	Manchester	Tuna*	Thunnus albacares 99%, T.atlanticus 99%, T.tonggol 99%, T.maccoyii 99%, T.obesus 99%, T.thynnus 99%	Thunnus albacares 100%, T.maccoyii 100% and T.obesus 100%	Thunnus albacares 100%, Thunnus atlanticus 100%, Thunnus maccoyii 100%, Thunnus obesus 100%, Thunnus tonggol 99.84%	Thunnus albacares 100
	60	Manchester	Tuna	Thunnus albacares 100%, Engraulis encrasicolus 100%, Thunnus tonggol 99%, Thunnus obesus 99%, Thunnus atlanticus 99%, Thunnus thynnus 99%, Thunnus maccoyii 99%	Thunnus albacares 100%	Thunnus albacares 100%, Thunnus atlanticus 100%, Thunnus maccoyii 100%, Thunnus obesus 100%	Thunnus albacares 100%
	TA15	Newcastle	Tuna	Thunnus albacares 99%, Thunnus tonggol 99%, Thunnus atlanticus 99%, Thunnus maccoyii 99%, Thunnus obesus 99%, Thunnus thynnus 99%	Thunnus albarcares 100%, Thunnus obesus 100%	Thunnus albacares 100%, Thunnus atlanticus 100%, Thunnus obesus 100%, Thunnus maccoyii 99.85%,	Thunnus albacares 100%
	TA16	Newcastle	Tuna	Thunnus albacares 99%, Thunnus tonggol 99%, Thunnus atlanticus 99%, Thunnus maccoyii 99%, Thunnus obesus 99%, Thunnus thynnus 99%	Thunnus albarcares 100%, Thunnus obesus 100%	Thunnus albacares 100%, Thunnus atlanticus 99.84%, Thunnus maccoyii 99.84%, Thunnus obesus 99.82%	Thunnus albacares 100%, Thunnus obesus 100%
	Br28	Bristol	Eel	Anguilla anguilla 100%, Anguilla japonica 99%, Anguilla rostrata 99%	Anguilla anguilla 100%	Anguilla anguilla 100%	Anguilla anguilla 100%
	Br36	Bristol	Eel	Anguilla anguilla 99%, Anguilla japonica 99%, Anguilla rostrata 99%	Anguilla anguilla 100%	Anguilla anguilla 99.83%	Anguilla anguilla 99.83%
	Br97	Bristol	Eel	Anguilla marmorata 99%	Anguilla marmorata 100%	Anguilla marmorata 99.84%	Anguilla marmorata 99.84%
	106	Exeter	Eel	Anguilla japonica 99%	Anguilla japonica 99.68%	Anguilla japonica 99.36%	Anguilla japonica 99.68%
	EL4	Liverpool	Eel	Anguilla anguilla 99%, Anguilla japonica 99%, Anguilla rostrata 99%	Anguilla anguilla 99.84%	Anguilla anguilla 99.84%	Anguilla anguilla 99.84%
	EL9	Liverpool	Eel	Anguilla rostrata 99%	Anguilla rostrata 99.84%	Anguilla rostrata 99.84%	Anguilla rostrata 99.84%
	55	Liverpool	Eel	Anguilla japonica 99%	Anguilla japonica 100%	Anguilla japonica 99.63%	Anguilla japonica 100%
	75	London	Eel (Freshwater)	Anguilla japonica 99%	Anguilla japonica 100%	Anguilla japonica 99.79%	Anguilla japonica 100%
	93	London	Eel (grilled)	Anguilla anguilla 100%, Anguilla japonica 100%, Anguilla rostrata 99%	Anguilla anguilla 100%	Anguilla anguilla 100%	Anguilla anguilla 100%
	97	London	Eel	Anguilla japonica 99%	Anguilla japonica 100%	Anguilla japonica 99.49%	Anguilla japonica 100%
	EL1	Manchester	Eel	Anguilla anguilla 99%	Anguilla anguilla 100%	Anguilla anguilla 99.84%	Anguilla anguilla 100%
	EL2	Manchester	Eel (Freshwater)	Anguilla anguilla 100%, Anguilla japonica 100%, Anguilla rostrata 99%	Anguilla anguilla 100%	Anguilla anguilla 100%	Anguilla anguilla 100%
	EL3	Manchester	Eel	Anguilla anguilla 99%, A.japonica 99%, A.rostrata 99%	Anguilla anguilla 99.84%	Anguilla anguilla 99.84%	Anguilla anguilla 99.84%
	EL5	Manchester	Eel	Anguilla japonica 99%	Anguilla japonica 99.84%	Anguilla japonica 99.54%, Anguilla marmorata 94.74%	Anguilla japonica 99.84%
	EL6	Manchester	Eel	Anguilla rostrata 99%	Anguilla rostrata 99.84%	Anguilla rostrata 99.84%	Anguilla rostrata 99.84%
	EL7	Manchester	Eel	Anguilla anguilla 99%, Anguilla japonica 99%, Anguilla rostrata 99%	Anguilla anguilla 100%	Anguilla anguilla 100%	Anguilla anguilla 100%
	EL8	Manchester	Eel	Anguilla anguilla 99%, Anguilla japonica 99%, Anguilla rostrata 99%	Anguilla anguilla 100%	Anguilla anguilla 100%	Anguilla anguilla 100%
	EL10	Manchester	Eel	Anguilla anguilla 90%
	EL11	Newcastle	Eel	Anguilla anguilla 100%, Anguilla japonica 100%, Anguilla rostrata 99%	Anguilla anguilla 100%	Anguilla anguilla 100%	Anguilla anguilla 100%
	EL12	Newcastle	Eel	Anguilla anguilla 99%, Anguilla japonica 99%, Anguilla rostrata 99%	Anguilla anguilla 99.37%	Anguilla anguilla 99.37%	Anguilla anguilla 99.37%
	SS5	Liverpool	Seabass	Dicentrarchus labrax 99%
	SS9	Liverpool	Seabass	Dicentrarchus labrax 100%
	56	Liverpool	Seabass		Dicentrarchus labrax 100%	Dicentrarchus labrax 100%	Dicentrarchus labrax 100%
	50	London	Seabass	Dicentrarchus labrax 100%
	69	London	Seabass	Lateolabrax maculaus 100%, Lateolabrax japonicus 99%	Lateolabrax japonicus 100%, Lateolabrax maculatus 99.63%	Lateolabrax japonicus 100%, Lateolabrax maculatus 99.63%	Lateolabrax japonicus 100%, Lateolabrax maculatus 99.63%
	70	London	Seabass	Lateolabrax maculaus 100%, Lateolabrax japonicus 99%	Lateolabrax japonicus 100%, Lateolabrax maculatus 99.49%	Lateolabrax japonicus 100%, Lateolabrax maculatus 99.49%	Lateolabrax japonicus 100%, Lateolabrax maculatus 99.49%
	76	London	Seabass	Dicentrarchus labrax 100%
	81	London	Seabass	Dicentrarchus labrax 100%
	89	London	Seabass	Dicentrarchus labrax 100%
	SS1	Manchester	Seabass	Dicentrarchus labrax 99%
	SS2	Manchester	Seabass	Dicentrarchus labrax 99%
	SS3	Manchester	Seabass	Dicentrarchus labrax 99%
	SS4	Manchester	Seabass	Dicentrarchus labrax 100%
	SS6	Manchester	Seabass	Dicentrarchus labrax 100%
	SS7	Manchester	Seabass	Dicentrarchus labrax 100%
	61	Manchester	Seabass	Dicentrarchus labrax 100%
	Br37	Bristol	Yellowtail	Seriola quinqueradiata 99%, Seriola lalandi 99%	Seriola quinqueradiata 100%, Elagatis bipinnulata 99%	Seriola quinqueradiata 99.34%, Seriola lalandi 94.53%	Seriola quinqueradiata 99.67%, Elagatis bipinnulata 99.34%, Seriola lalandi 94.53%
	Br95	Bristol	Yellowtail	Seriola quinqueradiata 99%, Seriola lalandi 99%	Seriola quinqueradiata 100%, Elagatis bipinnulata 99%	Seriola quinqueradiata 99.51%, Seriola lalandi 94.75%	Seriola quinqueradiata 99.84%, Elagatis bipinnulata 99.51%, Seriola lalandi 94.75%
	Br111	Bristol	Yellowtail	Seriola quinqueradiata 100%, Seriola lalandi 100%	Seriola quinqueradiata 100%, Elagatis bipinnulata 100%	Seriola quinqueradiata 99.84%, Seriola lalandi 94.9%	Seriola quinqueradiata 100%, Elagatis bipinnulata 99.85%, Seriola lalandi 94.97%
	YL2	Liverpool	Yellowtail	Seriola quinqueradiata 99%	Seriola quinqueradiata 99.81%, Elagatis bipinnulata 99.63%	Seriola quinqueradiata 99.63%, Seriola lalandi 93.85%	Seriola quinqueradiata 99.81%, Elagatis bipinnulata 99.63%, Seriola lalandi 93.85%
	49	London	Yellowtail	Seriola quinqueradiata 100%, Seriola lalandi 100%	Seriola quinqueradiata 100%, Elagatis bipinnulata 99.69%	Seriola quinqueradiata 99.69%	Seriola quinqueradiata 100%, Elagatis bipinnulata 99.69%
	72	London	Yellowtail	Seriola lalandi 100%, Seriola zonata 99%	Seriola lalandi 100%	Seriola lalandi 100%, Seriola zonata 99.34%	Seriola lalandi 100%, Seriola zonata 99.34%
	77	London	Yellowtail	Seriola quinqueradiata 100%, Seriola lalandi 100%	Seriola quinqueradiata 100%, Elagatis bipinnulata 99.80%	Seriola quinqueradiata 99.80%	Seriola quinqueradiata 100%, Elagatis bipinnulata 99.80%
	86	London	Yellowtail	Seriola quinqueradiata 100%	Seriola quinqueradiata 100%, Elegatis bipinnulata 99.79%	Seriola quinqueradiata 99.79%	Seriola quinqueradiata 100%, Elagatis bipinnulata 99.79%
	88	London	Yellowtail	Seriola quinqueradiata 100%, Seriola lalandi 100%	Seriola quinqueradiata 100%, Elegatis bipinnulata 99.79%	Seriola quinqueradiata 99.79%	Seriola quinqueradiata 100%, Elagatis bipinnulata 99.79%
	92	London	Yellowtail	Seriola quinqueradiata 99%, Seriola lalandi 99%	Seriola quinqueradiata 99.77%, Elegatis bipinnulata 99.55%	Seriola quinqueradiata 99.77%	Seriola quinqueradiata 99.77%, Elagatis bipinnulata 99.55%
	YL1	Manchester	Yellowtail	Seriola quinqueradiata 100%, Seriola lalandi 99%	Seriola quinqueradiata 100%, Elagatis bipinnulata 99.85%	Seriola quinqueradiata 99.55%, Seriola lalandi 94.97%	Seriola quinqueradiata 100%, Elagatis bipinnulata 99.85%, Seriola lalandi 94.97%
	YL3	Manchester	Yellowtail	Seriola quinqueradiata 100%, Seriola lalandi 99%	Seriola quinqueradiata 100%, Elagatis bipinnulata 99.85%	Seriola quinqueradiata 99.7%, Seriola lalandi 94.9%	Seriola quinqueradiata 100%, Elagatis bipinnulata 99.85%, Seriola lalandi 94.97%
	51	London	Mackerel	Scomber scombrus 99%	Scomber scombrus 100%	Scomber scombrus 100%	Scomber scombrus 100%
	71	London	Mackerel	Scomber scombrus 99%	Scomber scombrus 99.80%	Scomber scombrus 99.80%	Scomber scombrus 99.80%
	78	London	Mackerel	Scomber scombrus 100%	Scomber scombrus 100%	Scomber scombrus 100%	Scomber scombrus 100%
	84	London	Mackerel	Scomber scombrus 99%	Scomber scombrus 100%	Scomber scombrus 100%	Scomber scombrus 100%
	90	London	Mackerel	Scomber scombrus 100%	Scomber scombrus 100%	Scomber scombrus 100%	Scomber scombrus 100%
	99	London	Mackerel	Scomber scombrus 100%	Scomber scombrus 100%	Scomber scombrus 100%	Scomber scombrus 100%
	100	London	Mackerel	Scomber scombrus 100%	Scomber scombrus 100%	Scomber scombrus 100%	Scomber scombrus 100%
	101	London	Mackerel	Scomber scombrus 100%	Scomber scombrus 100%	Scomber scombrus 100%	Scomber scombrus 100%
	SM1	Manchester	Seabream	Sparus aurata 100%	Sparus aurata 100%	Sparus aurata 100%	Sparus aurata 100%
	SM2	Manchester	Seabream	Sparus aurata 100%	Sparus aurata 100%	Sparus aurata 100%	Sparus aurata 100%
	58	Manchester	Seabream	Sparus aurata 100%	Sparus aurata 100%	Sparus aurata 100%	Sparus aurata 100%
	SH1	Liverpool	Swordfish	Makaira nigricans 99%, Makaira mazara 99%	Istiompax indica 99.52%, Makaira nigricans 99.52%, Kajikia albida 98.25%	Makaira nigricans 99.52%	Istiompax indica 99.52%, Makaira nigricans 99.52%, Makaira mazara 99.52%
	SH2	Newcastle	Swordfish	Xiphias gladius 100%	Xiphias gladius 100%	Xiphias gladius 100%	Xiphias gladius 99.84%
	82	London	King Fish	Seriola lalandi 100%, Seriola zonata 99%	Seriola lalandi 100%, Seriola zonata 99.38%	Seriola lalandi 100%, Seriola zonata 99.38%	Seriola lalandi 100%, Seriola zonata 99.38%
	64	Manchester	King Fish (Tasmanian)	Seriola lalandi 100%	Seriola lalandi 100%, Seriola zonata 99.43%	Seriola lalandi 100%, Seriola zonata 99.43%	Seriola lalandi 100%, Seriola zonata 99.43%
	65	Manchester	Barramundi	Lates calcarifer 100%	Lates calcarifer 100%	Lates calcarifer 100%	Lates calcarifer 100%
	BD1	Manchester	Black Cod	Anoplopoma fimbria 99%	Anoplopoma fimbria 100%	Anoplopoma fimbria 100%	Anoplopoma fimbria 100%
	57	Liverpool	Flying Fish eggs	Clupea harengus 100%	Clupea harengus 100%	Clupea harengus 100%	Clupea harengus 100%
	85	London	Snapper	Sparus aurata 100%	Sparus aurata 100%	Sparus aurata 100%	Sparus aurata 100%
